# Supplementary material for: The bioactivity of soluble Fas ligand is modulated by key amino acids of its stalk region
Source: PLoS One. 2021 Jun 17;16(6):e0253260. doi: 10.1371/journal.pone.0253260 (PMC8211282; doi:10.1371/journal.pone.0253260)
Supplement: S1 Data — This is a spreadsheet file containing the source data for the figures shown in the manuscript. (XLSX) [file pone.0253260.s007.xlsx]

## Sheet: Figure 2
	WT sFasL	WT sFasL	WT sFasL	mut sFasL	mut sFasL	mut sFasL
0	18262.5	21931.5	10427	18262.5	21931.5	10427
10	103318	44295.5	59841.5	19015.5	22304	13868
30	315542	166943	269142	18792.5	22140	12458.5
90	624810	445508	521392	22486	24897.5	14060
270	919684	750978	615779	32335.5	29980	19026.5
810	1023543	966826	659356	47212.5	48261.5	30572

## Sheet: Fig 3A
WT	1:1	1:3	1:9	1:27	1:81
100	87.691	71.6954	66.2654	48.0656	40.3609
100	86.0931	68.8937	51.7202	33.3399	26.2461
100	106.272	85.0327	78.9967	50.7002	42.9916

## Sheet: Fig 3B
WT	1:1	1:3	1:9	1:27	1:81
100	151.746	91.8484	98.71	45.6324	16.671
100	107.41	117.411	102.07	65.9938	50.8626
100	113.589	93.8581	107.205	64.4225	56.4222

## Sheet: Fig 3C
WT	1:1	1:3	1:9	1:27	1:81
100	136.6	110.7	60.1	40.4	17.9
100	96.8	144.5	83	38.2	14.2
100	115.8	80.8	139.3	51.7	64.7
100	134.9	128.6	92.2	83.1	36.3

## Sheet: LA4
WT	1:3.6	1:11	1:33	1:100	1:302	1:906
100	103.219	95.2142	78.0683	70.8728	63.3646	54.7505
100	90.848	89.286	75.0032	67.6456	55.4622	39.6826
100	100.361	93.8256	87.7946	80.3682	79.8997	77.0978

## Sheet: Fig 4a
	WT	WT	WT	WT	WT	WT	mut sFasL	mut sFasL	mut sFasL	mut sFasL	mut sFasL	mut sFasL
0	100	100	100	100	100	100	100	100	100	100	100	100
2.3	100.53	98.04	87.55	91.37	90.99	99.52	113.76	106.28	98.47	107.55	100	97.12
7.8	95.79	78.95	88.96	89.25	86.22	94.12	102.12	95.99	122.14	110.57	101.54	97.21
23.3	83.6	76.61	78.82	89.39	76.68	79.84	91.06	80.39	102.44	98.79	91.2	93.68
70	77.81	71.38	70.86	79.77	72.7	74.53	100.59	88.3	82.14	77.95	91.2	93.87
210	67.3	62.68	60.46	69.59	60.51	64.86	104.12	106.5	80.46	88.52	98	94.89
630	56.78	50.8	54.04	63.37	50.35	55.66	104.47	89.27	113.13	111.78	92.65	90.71
1890	50.26	45.18	33.12	38.05	38.69	39.82	83.88	72.91	69.01	66.92	70.6	76.86

## Sheet: Fig 4b
	WT	WT	WT	WT	mut sFasL	mut sFasL	mut sFasL	mut sFasL
0.68	0.004	0.001	0.002	0.004	0.001	0.004	0.002	0.001
2.05	0.022	0.019	0.015	0.017	0.006	0.004	0.006	0.004
6.17	0.081	0.081	0.065	0.063	0.02	0.021	0.016	0.014
18.5	0.345	0.361	0.297	0.306	0.089	0.094	0.066	0.062
55.5	1.364	1.431	1.202	1.223	0.387	0.385	0.294	0.267
166.6	2.796	2.793	2.572	2.576	1.457	1.387	1.211	1.083
500	3.383	3.299	3.33	3.277	2.654	2.592	2.506	2.245

## Sheet: Fig 4c
	Ctr Ab	Ctr Ab	Ctr Ab	CH11	CH11	CH11
Ab	-1.6	-0.7	-0.5	100	100	100
00:01:03.300000	-1.4	-2.6	-0.6	99.5	93.4	105
01:10:00	-1.1	-2.1	-0.9	106.2	73.2	94.2
01:30:00	-0.7	-3	-1	112.3	79	101.3
0.104167	0.7	-2	-0.4	116.3	89.3	111.6
0.229167	1.6	-0.8	2.8	129.6	97.1	142.6
0.604167	5.4	1.4	5.7	189.8	116	173.5
1.72917	13.9	8.8	12.3	207.2	153.2	206

## Sheet: Fig 5
	mut sFasL"	mut sFasL	mut sFasL	WT+mut sFasL	WT+mut sFasL	WT+mut sFasL
0	1	1	1	0.87	1.02	0.8
60	0.85	1.05	0.76	4.02	4.84	2.82
180	0.87	1.07	0.7	5.56	6.59	5.8
540	0.9	1.05	0.73	8.12	9.98	9.19
1620	0.96	1.07	0.63	9.27	11.68	15.72

## Sheet: Fig 6A
	0	0	0	0	0	0	30	30	30	30	30	30	100	100	100	100	100	100
PBS	419000	440000	158000	290000	161000	192000	450000	257000	306000	363000	210000	122000	223000	202000	105000	203000	119000	239000
24 hr	803000	602000	1130000	1310000	3590000	1610000	1190000	616000	845000	1310000	2010000	2020000	573000	276000	1970000	1780000	3060000	1310000
48 hr	4260000	3300000	3170000	2510000	2370000	1900000	5630000	2220000	3900000	2460000	3220000	2360000	1740000	1990000	1520000	1840000	1700000	1070000

[truncated: 8 more sheets: Fig 6B, Fig 6C, Fig 6D, Fig 6E, Fig 7A, Fig 7B, Fig 7C, Fig 7D]
